# Supplementary material for: Late dysfunction of a mechanical aortic valve after long-term low molecular weight heparin therapy: a case report
Source: Eur Heart J Case Rep. 2024 Jul 27;8(8):ytae361. doi: 10.1093/ehjcr/ytae361 (PMC11337000; doi:10.1093/ehjcr/ytae361)
Supplement: ytae361_Supplementary_Data [file ytae361_supplementary_data.zip]

Archive with 2 entries (2 files):
- AVR1 (5).avi
- AVR2 (4).avi
